# Supplementary material for: Proteome profiling of hippocampus reveals the neuroprotective effect of mild hypothermia on global cerebral ischemia–reperfusion injury in rats
Source: Sci Rep. 2023 Sep 2;13:14450. doi: 10.1038/s41598-023-41766-2 (PMC10475051; doi:10.1038/s41598-023-41766-2)
Supplement: Supplementary file 3 — Supplementary Table S1. [file 41598_2023_41766_MOESM3_ESM.xlsx]

## Sheet: Sheet1
																								IR vs Con		IR+Ht vs IR		IR+Ht vs Con
Accession	Entry	Protein name	Sham-1	Sham-2	Sham-3	Sham-4	Sham-5	Sham-6	Sham-7	IR-1	IR-2	IR-3	IR-4	IR-5	IR-6	IR-7	IR+MH-1	IR+MH-2	IR+MH-3	IR+MH-4	IR+MH-5	IR+MH-6	IR+MH-7	Fold change	p value	Fold change	p value	Fold change	p value
P29534	VCAM1_RAT	Vascular cell adhesion protein 1	7.09172e+06	7.66649e+06	1.48329e+06	3.5989e+06	1.1548e+06	6.5884e+06	5.2969e+06	1.15525e+07	1.95823e+07	1.00766e+07	2.48304e+06	2.12147e+07	1.13549e+07	1.38587e+07	5.70009e+06	1.02396e+06	9.40296e+06	1.07415e+07	8.19276e+06	1.096e+07	7.07567e+06	2.74092	0.00397008	0.589162	0.0371039	1.61484	0.0528573
P50617	DEND_RAT	Dendrin	0	892.616	4176.85	2379.12	14968.9	0	15948.2	17551.7	3490.29	25637.6	83076.6	0	0	46500.5	3204.7	12305.3	49.0682	2381.65	3182.22	5080.93	0	4.59412	0.0611301	0.148669	0.045415	0.683004	0.291268
Q5PQN7	LZIC_RAT	Protein LZIC	20625.1	108605	31192.9	1074.5	75023.7	3122.32	22950.7	108021	738119	3118.21	26410.9	6089.34	56678.1	11716.5	1159.75	14850.4	0	15099.5	5968.04	1520.69	22546.5	3.61834	0.178381	0.0643527	0.117187	0.23285	0.0431988
P02761	MUP_RAT	Major urinary protein	8155.47	1246.93	27562.9	5314.48	995.285	849.194	5040.95	32715.9	22551.1	22741.3	1051.9	48582.4	24549.9	12691.6	26626.9	66912.9	7809.23	20807.6	44863.1	33395.4	13301.1	3.35368	0.0146377	1.29616	0.23863	4.3469	0.00828917
P02764	A1AG_RAT	Alpha-1-acid glycoprotein	244162	156168	269592	359793	72162.4	19275.4	197326	486839	937199	535706	576519	257439	692314	449772	293829	123435	203523	44495.3	61856.6	215546	301892	2.9851	0.000757006	0.316221	0.000510303	0.94395	0.430773
P04355	MT2_RAT	Metallothionein-2	544152	262957	277236	363725	603176	274960	111799	270581	1.65394e+06	1.05161e+06	1.82196e+06	936249	695833	550973	4.4217e+06	631404	1.01181e+06	1.84165e+06	918615	1.0437e+06	757940	2.86347	0.00674607	1.52222	0.180918	4.35882	0.0203007
P16975	SPRC_RAT	SPARC	11819.8	21973.9	9720.22	1596.88	22753.2	18870.4	4794.16	7043.98	15662.5	51817.4	58819.8	6572.9	14756.1	70192	60194.5	45700.9	14898	32703.8	8925.58	34280.9	19213.6	2.45677	0.0504176	0.960209	0.45953	2.35902	0.0181204
Q3KRD5	TOM34_RAT	Mitochondrial import receptor subunit TOM34	1.28521e+07	1.16604e+07	1.83627e+06	2.08976e+06	1.75424e+06	2.97276e+06	1.91945e+06	1.83103e+07	1.148e+07	1.81187e+07	8.17779e+06	1.10665e+07	1.0375e+07	2.13553e+06	1.8606e+07	9.19319e+06	2.42541e+06	1.62721e+06	1.24162e+07	2.70659e+06	1.61378e+07	2.2706	0.0223211	0.792236	0.249336	1.79885	0.120054
P50115	S10A8_RAT	Protein S100-A8	152027	98566.9	4018.08	78474.8	13852.6	102252	106986	167899	421444	140804	205495	85993.1	107228	106872	127302	60191.3	120270	84552.7	49193.1	60673.5	6708.13	2.22183	0.0330958	0.411812	0.0225838	0.914979	0.398127
D4A208	SRGP2_RAT	SLIT-ROBO Rho GTPase-activating protein 2	510254	455547	350897	427567	177363	455618	192638	246711	1.13105e+06	340694	279776	1.99881e+06	764999	917014	205088	865648	1.87892e+06	823026	337507	165104	878694	2.20985	0.0455323	0.907543	0.410973	2.00553	0.0673244
P23928	CRYAB_RAT	Alpha-crystallin B chain	96645.3	57434.9	144606	199968	153680	260583	147038	200423	525794	277281	275443	247332	610541	202805	500127	34252.4	45603.3	737206	456542	456753	410145	2.20728	0.00917237	1.12866	0.356632	2.49127	0.0208599
Q56A27	NCBP1_RAT	Nuclear cap-binding protein subunit 1	5603.76	12444.7	0	9258.08	3.47122	8930.28	1596.25	5591.56	10215.4	19689.9	10407.4	14740.3	12390.6	10310.7	14996.2	4057.49	10213.4	4908.92	15332.6	4270.64	0	2.20279	0.01199	0.645253	0.0777811	1.42136	0.225742
P06238	A2MG_RAT	Alpha-2-macroglobulin	4.76035e+06	4.51731e+06	4.06283e+06	4.44086e+06	4.88776e+06	5.41786e+06	3.00501e+06	4.60176e+06	8.51537e+06	1.0918e+07	9.34789e+06	5.07092e+06	7.75149e+06	1.52599e+07	1.32368e+07	7.21476e+06	5.30863e+06	1.11223e+07	5.03711e+06	5.04398e+06	5.8562e+06	1.97689	0.00466085	0.859342	0.259348	1.69882	0.0161956
Q9WTT7	BZW2_RAT	Basic leucine zipper and W2 domain-containing protein 2	60158.9	104074	37517.8	74628.6	53427.1	55017.1	45716.2	57198.3	90327.4	53685.5	420559	83108.5	57086.6	68056.3	166699	56462.7	46522.5	84315.3	169097	100849	78696.7	1.92786	0.143812	0.846536	0.370858	1.63201	0.0409249
P42930	HSPB1_RAT	Heat shock protein beta-1	3.68015e+06	4.27362e+06	833310	6.98474e+06	5.27308e+06	3.68302e+06	774244	5.24042e+06	3.94516e+06	1.11285e+07	5.86774e+06	4.06062e+06	5.25605e+06	1.35784e+07	4.31857e+06	4.62825e+06	4.51757e+06	3.98805e+06	6.30477e+06	1.23398e+06	4.49903e+06	1.92442	0.0327962	0.600898	0.0469595	1.15638	0.294024
Q5XIM5	CDV3_RAT	Protein CDV3 homolog	180423	196561	94293.1	53936.6	81240	284738	231694	137156	415709	185510	442920	568192	149241	188878	184495	188914	132430	253677	127570	155267	86989.4	1.85914	0.0419766	0.540975	0.034638	1.00575	0.490589
P06214	HEM2_RAT	Delta-aminolevulinic acid dehydratase	932332	968334	586329	363622	76912.2	106846	733805	916315	1.50264e+06	1.22481e+06	237770	905184	1.25143e+06	599182	1.08424e+06	1.11245e+06	75854.8	253085	948630	619009	295966	1.76142	0.0395201	0.661295	0.0932538	1.16482	0.342424
E9PU28	IMDH2_RAT	Inosine-5'-monophosphate dehydrogenase 2	449281	213550	344475	271009	348765	432021	586750	390005	1.03458e+06	441681	712807	899184	498392	290654	507499	721241	379809	588190	451324	422341	304850	1.61283	0.0337181	0.790957	0.149963	1.27568	0.082013
Q5BK32	FAF2_RAT	FAS-associated factor 2	90430.5	68414.2	86014.9	155561	95391.6	193240	62210.6	138997	114285	162351	209419	170013	291190	120665	160694	206337	59807	189240	43652	232111	213807	1.60652	0.0242339	0.91609	0.351201	1.47172	0.0816046
P62074	TIM10_RAT	Mitochondrial import inner membrane translocase subunit Tim10	1.00245e+06	996708	1.36989e+06	1.11827e+06	926130	921854	1.79256e+06	2.41221e+06	1.22746e+06	965676	1.15455e+06	1.09253e+06	3.86512e+06	2.29596e+06	1.20021e+06	1.87098e+06	1.13351e+06	1.30291e+06	2.99577e+06	3.3664e+06	1.56791e+06	1.6011	0.0612426	1.0326	0.455236	1.65329	0.0289886
O88658	KIF1B_RAT	Kinesin-like protein KIF1B	474062	448188	463473	484311	290124	396855	212585	483638	714343	542008	720724	390085	670715	815913	495737	593629	988144	324294	388657	467744	422673	1.56608	0.00369617	0.848632	0.186169	1.32903	0.0921563
P62268	RS23_RAT	40S ribosomal protein S23	585100	685963	688038	861545	649453	528599	707642	1.46546e+06	659625	770550	1.91261e+06	856152	810020	895900	837110	1.40739e+06	644320	959164	756012	944919	570688	1.56604	0.0269512	0.830304	0.197502	1.30029	0.0477705
Q5HZY0	UBXN4_RAT	UBX domain-containing protein 4	593975	579449	342838	330091	354809	467397	355201	569829	499495	666426	1.3128e+06	623227	815875	241180	673119	406135	445504	320466	697111	420911	355986	1.56389	0.0455856	0.701913	0.0844447	1.09772	0.282896
Q5XID1	CPIN1_RAT	Anamorsin	375710	324418	96281.3	95169.9	53660.8	106748	353088	321182	384527	510833	357405	330386	260845	27667.3	336434	201509	68611.2	65337.2	261529	135440	220373	1.56066	0.0860992	0.587927	0.0399921	0.917554	0.402952
O70150	KCC1B_RAT	Calcium/calmodulin-dependent protein kinase type 1B	87559.5	106335	120590	140177	82372.1	160866	105240	129915	118720	320940	91756.4	153652	201595	236146	113293	95015.9	228677	141331	287229	182395	389233	1.55978	0.0338599	1.14724	0.303522	1.78945	0.0240007
Q568Z6	IST1_RAT	IST1 homolog	2.12461e+06	2.0534e+06	1.01256e+06	655456	804740	2.1345e+06	577467	3.00704e+06	1.66796e+06	2.38131e+06	3.07483e+06	2.11515e+06	1.53039e+06	815027	2.78986e+06	1.55872e+06	799210	1.51669e+06	1.97878e+06	1.05032e+06	2.02957e+06	1.55849	0.0483015	0.80341	0.162034	1.25211	0.19214
O55165	KIF3C_RAT	Kinesin-like protein KIF3C	195988	230872	214426	269355	194085	136814	253739	486113	345777	205127	420743	319187	267808	279489	435887	318182	366046	62635.1	201057	136894	190211	1.55439	0.00579893	0.736115	0.0913936	1.14421	0.285882
Q5XIE6	HIBCH_RAT	3-hydroxyisobutyryl-CoA hydrolase, mitochondrial	1.28211e+06	1.47775e+06	216601	656327	705169	1.12491e+06	130008	1.03655e+06	1.37475e+06	1.94614e+06	1.30936e+06	1.19024e+06	837489	929208	1.66203e+06	1.07603e+06	1.01058e+06	1.46002e+06	1.2971e+06	1.33598e+06	1.28224e+06	1.54191	0.0488115	1.05801	0.334427	1.63136	0.0178137
Q9QYC5	G37L1_RAT	G-protein coupled receptor 37-like 1	3.03138e+06	2.82046e+06	1.66248e+06	1.99636e+06	2.83013e+06	2.36942e+06	1.46123e+06	3.87618e+06	3.25127e+06	3.47237e+06	5.18867e+06	2.75159e+06	3.4942e+06	2.85381e+06	4.65675e+06	4.11625e+06	1.77174e+06	3.037e+06	4.05813e+06	2.59278e+06	3.35205e+06	1.53901	0.00371915	0.947631	0.354497	1.45841	0.0170784
Q5BJQ0	COQ8A_RAT	Atypical kinase COQ8A, mitochondrial	107844	140234	98682.7	141544	49715.4	98122.6	134098	125641	147796	244746	93289.1	223929	181160	161916	285839	149795	167793	121345	154306	184142	57271	1.53001	0.0147397	0.950796	0.402957	1.45473	0.0544567
Q63570	PRS6B_RAT	26S proteasome regulatory subunit 6B	2.64115e+06	2.72948e+06	2.65221e+06	3.63401e+06	5.22616e+06	3.58455e+06	3.19909e+06	4.21982e+06	4.6127e+06	6.14116e+06	3.79115e+06	2.41283e+06	9.59001e+06	5.17364e+06	2.96147e+06	1.52014e+07	6.56031e+06	9.96792e+06	3.59033e+06	1.07358e+07	2.7705e+06	1.51865	0.0417254	1.4409	0.138612	2.18822	0.0240463
P14646	PDE4B_RAT	cAMP-specific 3',5'-cyclic phosphodiesterase 4B	1.6614e+06	1.56797e+06	1.38654e+06	597502	551148	438290	1.74084e+06	2.14636e+06	1.58035e+06	1.87743e+06	2.10651e+06	1.80837e+06	1.65681e+06	786180	2.57239e+06	1.34481e+06	512579	1.23069e+06	2.00401e+06	1.57456e+06	1.62061e+06	1.50585	0.0310069	0.907846	0.303552	1.36708	0.11332
Q5XIP1	PELO_RAT	Protein pelota homolog	3.30055e+06	3.35386e+06	1.30915e+06	6.14066e+06	5.65826e+06	3.84006e+06	1.5182e+06	4.97364e+06	3.5758e+06	5.02177e+06	6.49203e+06	3.42997e+06	6.36147e+06	7.47098e+06	4.57414e+06	4.88584e+06	6.05473e+06	6.18155e+06	6.47157e+06	7.50826e+06	3.86471e+06	1.48585	0.0389998	1.05935	0.339584	1.57403	0.0156329
P62914	RL11_RAT	60S ribosomal protein L11	2.05228e+06	1.92191e+06	1.76983e+06	2.02995e+06	1.89515e+06	2.11731e+06	1.67861e+06	1.64913e+06	2.71435e+06	2.29063e+06	3.53409e+06	1.81147e+06	4.73246e+06	3.23848e+06	5.27451e+06	3.32035e+06	3.06554e+06	2.19245e+06	3.45138e+06	1.8915e+06	3.82013e+06	1.48314	0.0219899	1.15249	0.236435	1.7093	0.00377409
Q6IMX7	HPBP1_RAT	Hsp70-binding protein 1	65826.3	50243.1	79113.6	38090.3	40903.2	60239.5	68898	76571.8	99441.8	92589.4	96490.6	80685	42034	110149	119481	55044.1	49441.5	92970.5	79149.5	94900.2	127346	1.48262	0.00906142	1.03407	0.419381	1.53313	0.0154972
Q5M7T2	SPRY7_RAT	SPRY domain-containing protein 7	7.07427e+06	6.28809e+06	475321	1.6783e+06	8.69228e+06	6.11887e+06	585204	8.36029e+06	4.70947e+06	7.68898e+06	1.46223e+06	6.44645e+06	7.79832e+06	7.15655e+06	7.39875e+06	8.28198e+06	6.3983e+06	8.38933e+06	8.19806e+06	8.85244e+06	7.42139e+06	1.41116	0.136091	1.25945	0.0599707	1.77729	0.0117463
D4A770	CL004_RAT	Protein C12orf4 homolog	9199.95	10688.5	14052.6	15594.4	5535.03	10774.9	0	2939.06	7411.51	4298.71	34167.1	8792.58	11251.4	23839.4	22102.7	14982.4	15593.8	15947.5	20731.6	13019.5	8183.89	1.40784	0.219066	1.19268	0.298251	1.67911	0.0167433
Q1M168	ATCAY_RAT	Caytaxin	706571	699404	743842	969966	381261	1.04775e+06	1.20229e+06	661425	1.52054e+06	934809	619347	2.10869e+06	706619	1.39476e+06	1.18538e+06	1.81965e+06	1.44588e+06	1.95126e+06	1.01369e+06	1.5714e+06	1.02138e+06	1.38169	0.103633	1.25955	0.134818	1.74031	0.00231391
Q64060	DDX4_RAT	Probable ATP-dependent RNA helicase DDX4	466912	47402.5	376462	508095	550726	384263	461821	521089	475256	344466	855973	489422	659699	494270	702406	630632	624938	629671	333845	424397	1.08271e+06	1.37361	0.0587849	1.15323	0.228242	1.58409	0.0277109
P15943	APLP2_RAT	Amyloid-like protein 2	2.31134e+06	2.75888e+06	1.61878e+06	745858	1.08785e+06	1.11199e+06	1.85964e+06	1.63616e+06	2.83948e+06	2.34869e+06	1.69393e+06	3.20017e+06	2.33742e+06	1.6503e+06	2.6637e+06	1.47794e+06	1.1065e+06	1.3227e+06	1.26895e+06	1.5577e+06	1.07488e+06	1.36643	0.0603171	0.666769	0.0168956	0.911091	0.338516
P62845	RS15_RAT	40S ribosomal protein S15	1.09729e+06	1.39243e+06	1.39426e+06	1.68467e+06	1.19282e+06	993846	1.13568e+06	1.3063e+06	1.80837e+06	2.27072e+06	1.80466e+06	1.9947e+06	1.12444e+06	1.80684e+06	831137	1.91837e+06	799418	1.18164e+06	1.06133e+06	1.35299e+06	372926	1.36273	0.0103713	0.620484	0.00841419	0.845553	0.17847
Q04631	FNTA_RAT	Protein farnesyltransferase/geranylgeranyltransferase type-1 subunit alpha	113671	198860	111828	170713	119080	82688.8	171422	104966	258514	220666	72722.7	283812	180901	185314	210687	218733	291796	225067	224970	261969	153198	1.34973	0.0848179	1.21388	0.127009	1.63842	0.0011006
Q5RK09	EIF3G_RAT	Eukaryotic translation initiation factor 3 subunit G	295449	267177	37371.3	77102	244390	191434	59092	15246.9	303939	313406	353576	239292	152253	182802	543063	125018	291729	254954	434923	262299	200329	1.33148	0.186804	1.3536	0.139587	1.80229	0.0348108
O88900	GRB14_RAT	Growth factor receptor-bound protein 14	3423.48	2388.82	9804.53	260221	140152	101423	34130.8	94269.2	195150	172451	92210.7	96881.3	1667.68	80683.7	11771.7	21681.8	4102.87	46726.9	170169	2706.62	14609.6	1.32957	0.281158	0.370604	0.0344303	0.492742	0.184348
P25093	FAAA_RAT	Fumarylacetoacetase	6.06498e+06	7.64816e+06	2.08622e+06	2.88428e+06	1.02363e+07	6.72691e+06	1.82705e+06	9.16287e+06	6.42346e+06	7.75549e+06	8.48373e+06	6.18517e+06	9.24302e+06	1.96028e+06	5.11359e+06	8.12269e+06	8.51006e+06	1.0797e+07	9.01939e+06	8.9789e+06	6.91485e+06	1.31329	0.148721	1.16748	0.168404	1.53324	0.0304366
O54715	VAS1_RAT	V-type proton ATPase subunit S1	6.374e+06	7.71453e+06	7.97859e+06	1.00363e+07	6.3896e+06	1.40867e+07	9.30269e+06	6.42222e+06	1.34992e+07	1.19977e+07	7.7141e+06	1.29043e+07	1.32659e+07	1.45211e+07	1.62763e+07	1.43855e+07	1.12885e+07	1.54036e+07	1.30187e+07	1.25856e+07	1.50707e+07	1.29802	0.0582228	1.22041	0.0434916	1.58412	0.000564574
Q6AXX6	PXL2A_RAT	Peroxiredoxin-like 2A	3.27921e+06	3.30179e+06	8.02797e+06	2.89925e+06	2.48913e+06	3.59854e+06	6.86915e+06	4.28982e+06	3.71207e+06	3.80611e+06	1.64277e+07	4.05554e+06	3.41126e+06	3.67099e+06	2.91474e+06	2.65763e+06	2.50448e+06	3.59965e+06	2.1349e+06	2.79811e+06	2.45235e+06	1.29241	0.266377	0.48413	0.0676472	0.625696	0.0379456
P62961	YBOX1_RAT	Y-box-binding protein 1	829943	949102	821749	647001	616068	772541	236757	443671	924248	1.30054e+06	1.68675e+06	841984	370201	714182	1.86209e+06	557022	634148	1.5014e+06	947425	1.49206e+06	793029	1.28902	0.163634	1.23968	0.211781	1.59797	0.0352433
Q9WVR6	LAT2_RAT	Large neutral amino acids transporter small subunit 2	54088.3	39155.3	65103.7	31303.4	43689.7	47066.7	80773.4	96835.5	81578.5	73557.9	33854	55626.1	50912.8	71002.1	114856	25068.6	63304.9	70714	69222.1	85455.1	120913	1.28292	0.0881195	1.18596	0.208994	1.52149	0.0382125
P0C5H9	MANF_RAT	Mesencephalic astrocyte-derived neurotrophic factor	1.16799e+06	2.0361e+06	683043	320504	1.51898e+06	1.66534e+06	1.08967e+06	1.71754e+06	1.703e+06	1.78149e+06	1.33411e+06	1.73196e+06	1.99526e+06	536465	1.71163e+06	2.39653e+06	3.24135e+06	1.05183e+06	1.87047e+06	2.04017e+06	2.00547e+06	1.27332	0.136182	1.32571	0.0667446	1.68806	0.0145378
P41243	MATK_RAT	Megakaryocyte-associated tyrosine-protein kinase	52972.2	17555.8	73502.6	11974.6	7774.93	94818	144057	58211	21701.6	155126	165106	81509.5	18791.2	1584.37	56683.1	337491	150888	248370	116417	47361.6	42505	1.2468	0.32976	1.99135	0.0879041	2.4828	0.046455
D4AEC2	CAMP2_RAT	Calmodulin-regulated spectrin-associated protein 2	63732	61028.3	28051.3	76384.8	49737.2	162567	48566.1	16495.9	126001	67914.2	87871.1	74596	126527	108005	163350	172937	117701	170398	161493	111849	40288.6	1.23944	0.230639	1.54429	0.0332704	1.91406	0.0115171
Q9QXU2	SURF1_RAT	Surfeit locus protein 1	191294	115463	129882	131830	128754	117516	136795	473599	106738	93898.8	175943	137880	104374	81837.5	86846.5	85069.7	62770.3	94999.6	110709	80268.9	104060	1.23408	0.280554	0.532011	0.0810144	0.656544	0.000736581
P62902	RL31_RAT	60S ribosomal protein L31	7.07319e+06	7.36972e+06	5.4628e+06	3.27029e+06	5.60743e+06	6.44832e+06	5.52786e+06	1.01073e+07	7.73313e+06	6.38004e+06	8.06981e+06	5.25626e+06	6.07917e+06	6.18349e+06	8.27152e+06	8.47653e+06	7.57176e+06	9.05455e+06	9.72818e+06	1.27988e+07	5.33125e+06	1.22202	0.0674305	1.22934	0.0744419	1.50229	0.00634293
Q923V4	FBX6_RAT	F-box only protein 6	78276.8	49766	38528.9	129406	2077.22	59679.9	4621.94	87797.5	87409.2	86555.9	4539.88	82466	5499.33	79964.2	109049	171242	144631	136587	120871	1713.12	70941.2	1.19836	0.326435	1.73878	0.0510217	2.08368	0.03001
Q9EQH5	CTBP2_RAT	C-terminal-binding protein 2	1.92472e+06	2.00038e+06	2.15252e+06	1.75534e+06	1.55244e+06	1.69929e+06	1.36732e+06	1.5777e+06	1.91678e+06	2.59175e+06	1.93677e+06	1.87815e+06	2.88621e+06	2.07321e+06	2.32979e+06	1.82811e+06	2.43682e+06	2.45133e+06	3.99698e+06	4.23222e+06	2.22679e+06	1.19343	0.0553518	1.31233	0.0584617	1.56617	0.00893866
Q9JLH5	CK5P2_RAT	CDK5 regulatory subunit-associated protein 2	2.8655e+06	4.80402e+06	505272	314354	4.72027e+06	4.75683e+06	645510	5.55651e+06	2.8446e+06	4.30138e+06	590491	3.45189e+06	4.69e+06	554749	5.49421e+06	8.56507e+06	5.93041e+06	1.2482e+07	5.28914e+06	6.22223e+06	3.79172e+06	1.18149	0.333765	2.17261	0.00796275	2.56691	0.00479782
Q4QQT3	CELF1_RAT	CUGBP Elav-like family member 1	196408	110305	44919.9	83450	107647	220605	146563	166934	106031	138738	194827	202732	147032	113489	291093	99694.8	310111	123819	218543	195525	366474	1.17572	0.210672	1.50055	0.0395674	1.76422	0.0218164
O35550	RABE1_RAT	Rab GTPase-binding effector protein 1	4.42137e+06	2.18079e+06	2.64034e+06	6.68957e+06	2.88089e+06	2.44639e+06	2.74862e+06	2.25913e+06	3.68783e+06	3.41589e+06	9.09186e+06	2.31694e+06	3.06014e+06	3.5869e+06	2.14408e+06	1.1941e+07	1.32854e+07	8.51032e+06	2.23265e+07	2.13916e+07	2.28329e+06	1.14207	0.329592	2.98637	0.0160499	3.41063	0.010991
P29314	RS9_RAT	40S ribosomal protein S9	1.21294e+06	1.09331e+06	495740	1.10965e+06	699186	879949	677440	1.0704e+06	853475	863703	942084	1.00855e+06	1.35649e+06	795621	2.37766e+06	1.86124e+06	1.40678e+06	1.03407e+06	937797	1.32366e+06	459724	1.11707	0.21089	1.36437	0.0874709	1.52409	0.0498369
D3ZSI8	PI51A_RAT	Phosphatidylinositol 4-phosphate 5-kinase type-1 alpha	1.36221e+06	1.12602e+06	1.05317e+06	1.19745e+06	781648	1.88114e+06	1.27184e+06	1.13453e+06	1.0926e+06	1.53058e+06	1.51548e+06	1.54891e+06	1.49233e+06	1.23899e+06	2.37081e+06	2.07402e+06	1.63771e+06	2.98448e+06	1.58688e+06	1.91185e+06	1.44724e+06	1.10145	0.207391	1.4668	0.00617345	1.61562	0.00394907
P05508	NU4M_RAT	NADH-ubiquinone oxidoreductase chain 4	432746	639964	801968	416712	452946	734476	519196	461129	496975	472641	774651	682361	856890	623259	715054	1.13129e+06	671326	769759	1.72656e+06	806094	1.7139e+06	1.09252	0.268477	1.72485	0.0154977	1.88443	0.00913783
P14925	AMD_RAT	Peptidylglycine alpha-amidating monooxygenase	158299	187263	154695	126001	116339	108350	172448	172700	133295	167066	159676	144723	138264	156701	116235	105539	158280	49166.9	92345.9	92610.4	61120.2	1.04791	0.29391	0.629692	0.00115969	0.659861	0.00785141
Q63707	PYRD_RAT	Dihydroorotate dehydrogenase	41914.6	83477.6	4561.75	119537	2916.31	72855.8	87045	21769	31115.5	57253.5	43674.7	89556.5	112634	74444.5	81752.9	48483	114677	114425	54953.9	102669	135657	1.04399	0.451298	1.51614	0.0470696	1.58284	0.0617655
P05426	RL7_RAT	60S ribosomal protein L7	1.95592e+06	871373	494753	869740	1.14318e+06	800715	1.34946e+06	2.38381e+06	958681	849609	1.03724e+06	815922	965448	760662	2.32385e+06	3.83659e+06	2.29891e+06	1.67132e+06	1.62292e+06	1.59469e+06	1.1849e+06	1.03824	0.443216	1.87009	0.0154255	1.9416	0.0101387
Q4KM45	CT027_RAT	UPF0687 protein C20orf27 homolog	110965	196632	47896.5	375541	917636	389452	147141	344614	359776	533202	28441.9	443253	323398	170659	181363	279537	187991	290025	186136	38472.2	136592	1.00827	0.492169	0.590065	0.0478055	0.594947	0.149786
D3ZVR7	PXL2B_RAT	Prostamide/prostaglandin F synthase	222276	320833	357176	298295	15751.3	496556	38126.4	104685	256638	229379	73689	615038	300248	176231	465136	643987	857128	432748	187134	434458	415987	1.00394	0.495923	1.95715	0.0199966	1.96487	0.0184289
Q921A4	CYGB_RAT	Cytoglobin	16448.3	24524.1	27999.3	16690.9	17889.8	70019.5	23618.7	11734.7	17655.7	22007.9	33897.8	30632.6	33875.1	46428.2	59961.2	42156.7	44340.1	45649.2	29279.6	106279	41561.7	0.99514	0.493653	1.88158	0.0183987	1.87244	0.0309693
Q66H15	RMD3_RAT	Regulator of microtubule dynamics protein 3	365113	397080	242750	323089	246126	275615	232984	261499	162694	603081	201641	218233	249859	364810	142401	158989	194875	108255	184639	250046	155543	0.989946	0.481099	0.579463	0.0291682	0.573637	0.000571717
Q99JE4	RGRF2_RAT	Ras-specific guanine nucleotide-releasing factor 2	7.27915e+06	3.98836e+06	3.31499e+06	1.32577e+07	1.36749e+07	1.46829e+07	4.6338e+06	6.83554e+06	1.35393e+07	1.27435e+07	5.57017e+06	6.80891e+06	5.34797e+06	8.41761e+06	6.42723e+06	6.31429e+06	5.48446e+06	4.38724e+06	3.75793e+06	3.8849e+06	5.127e+06	0.974209	0.461683	0.597051	0.0125492	0.581653	0.0428059
Q157S1	CRTC1_RAT	CREB-regulated transcription coactivator 1	2.6088e+06	1.0396e+06	1.32899e+06	1.84105e+06	2.20893e+06	2.29411e+06	1.83752e+06	1.69309e+06	2.33286e+06	1.72636e+06	3.00674e+06	1.34917e+06	1.62681e+06	1.03799e+06	631856	1.44879e+06	1.56724e+06	1.04466e+06	1.41064e+06	1.20495e+06	853167	0.970667	0.433711	0.638949	0.0179526	0.620207	0.00651322
P62329	TYB4_RAT	Thymosin beta-4	1.55485e+07	7.5814e+06	3.48113e+06	5.56486e+06	1.73398e+06	6.98198e+06	3.94948e+06	8.19176e+06	3.31322e+06	7.31864e+06	1.05951e+07	3.17656e+06	5.14166e+06	5.28544e+06	5.11654e+06	4.80308e+06	3.48237e+06	3.57464e+06	3.50096e+06	2.95243e+06	3.85816e+06	0.959437	0.449144	0.634278	0.0281749	0.60855	0.0866969
P04762	CATA_RAT	Catalase	692751	567641	269599	800686	1.30713e+06	546015	538637	790957	403352	642364	513295	673519	587848	900974	907019	845876	855894	1.95667e+06	1.10264e+06	910171	814842	0.9555	0.415386	1.63843	0.0147433	1.56552	0.0381867
Q5FWU3	ATG9A_RAT	Autophagy-related protein 9A	453104	351722	302574	328411	518783	350786	226385	303039	299042	217374	110260	230088	231185	276633	414845	649433	172899	601306	751037	372226	632907	0.658679	0.00823295	2.15556	0.00244416	1.41982	0.0484818
O35162	HSP13_RAT	Heat shock 70 kDa protein 13	76351.7	164530	117774	74746.8	83192.5	255467	104572	78546.5	102145	120240	105841	123945	112540	140779	247934	164844	195759	212092	176317	240018	109311	0.894371	0.308819	1.71711	0.000710837	1.53573	0.0244398
P26769	ADCY2_RAT	Adenylate cyclase type 2	56941.7	89267.7	79543.4	58333.8	88420.4	59777.5	46377.5	36561.8	67718.4	52944.8	44756.6	99986.7	68104.8	57367.2	65565.5	34682.7	95718.1	0	51386.2	27127.2	23880.5	0.89299	0.24189	0.698016	0.108977	0.623321	0.0402276
P18508	GBRG2_RAT	Gamma-aminobutyric acid receptor subunit gamma-2	921239	1.54836e+06	838380	1.54108e+06	629338	980922	796649	784663	757392	1.12264e+06	941658	996170	712616	1.1443e+06	1.48969e+06	1.35503e+06	2.21315e+06	2.52756e+06	1.62987e+06	2.78528e+06	991680	0.890224	0.235424	2.01136	0.00179784	1.79056	0.00702751
P82808	GFPT1_RAT	Glutamine--fructose-6-phosphate aminotransferase [isomerizing] 1	58317.3	61862.1	73910.9	35497.1	76186.1	83787.9	90784.8	14284	47202.1	21919.5	117397	81444.3	43023.3	97388.1	228406	215527	76562	84388	131800	201195	29602.3	0.879903	0.311456	2.28904	0.0180902	2.01413	0.0203385
Q62720	ZNT1_RAT	Zinc transporter 1	388501	161108	138865	101661	354369	288299	192524	231992	109009	294672	346766	154542	109843	180675	60032.2	104814	80472.2	89405.1	127051	59796.4	88257.1	0.878283	0.307027	0.427201	0.00337267	0.375203	0.00284002
Q63507	RL14_RAT	60S ribosomal protein L14	1.81419e+06	605418	516372	1.42491e+06	1.14836e+06	930985	885343	1.46844e+06	839589	880835	751732	935816	867791	671061	4.10361e+06	1.88077e+06	1.64837e+06	760364	1.84472e+06	1.21764e+06	694712	0.875734	0.262669	1.89395	0.0455353	1.6586	0.0833868
Q9JHZ9	S38A3_RAT	Sodium-coupled neutral amino acid transporter 3	564575	851032	158222	245825	593773	114205	119440	190908	131304	238989	58829.6	104397	1.38753e+06	186765	1.90768e+06	415507	2.30928e+06	1.68371e+06	150902	2.07339e+06	268607	0.868403	0.407986	3.83216	0.0185929	3.32786	0.0177058
Q9R037	WDR44_RAT	WD repeat-containing protein 44	2.01338e+06	1.56979e+06	9.33465e+06	5.58155e+06	2.21121e+06	1.86835e+06	7.54838e+06	4.1185e+06	1.56509e+06	2.56136e+06	1.27939e+07	1.41528e+06	2.0899e+06	1.54039e+06	1.57011e+06	2.07313e+06	1.80832e+06	1.91394e+06	1.77077e+06	2.12401e+06	2.37675e+06	0.865806	0.38676	0.522803	0.137635	0.452646	0.0370784
Q99MZ4	GGT7_RAT	Glutathione hydrolase 7	1.97021e+06	2.4204e+06	1.43083e+06	1.0111e+06	631333	2.16992e+06	1.9366e+06	1.48697e+06	571441	1.81521e+06	2.58647e+06	1.43271e+06	1.07488e+06	1.00029e+06	1.10103e+06	1.02334e+06	814203	1.75577e+06	502783	933541	675251	0.861507	0.261393	0.682778	0.0719291	0.588218	0.0182147
P13234	KCC4_RAT	Calcium/calmodulin-dependent protein kinase type IV	4.03381e+06	3.01225e+06	3.55058e+06	8.25752e+06	4.49636e+06	5.00828e+06	3.38087e+06	2.3433e+06	2.69929e+06	3.15985e+06	4.33274e+06	3.15646e+06	3.07392e+06	8.57591e+06	3.79487e+06	2.8363e+06	2.01467e+06	3.57911e+06	2.30019e+06	1.71893e+06	3.32225e+06	0.861429	0.281073	0.715628	0.112296	0.616463	0.0181168
Q4V8B7	HSDL1_RAT	Inactive hydroxysteroid dehydrogenase-like protein 1	322879	250692	190231	366719	270858	224999	345566	232069	61640.2	229811	222659	116153	451816	363815	402601	296656	348419	498339	356707	391152	339005	0.850918	0.235312	1.56909	0.0159062	1.33517	0.00919083
Q8K4G6	MACD1_RAT	ADP-ribose glycohydrolase MACROD1	391735	441351	332235	81247.1	415262	332029	17014.2	45479.9	347741	330899	206.469	465060	176689	292608	215129	82546.7	6488.77	33092.5	44712.3	164967	139332	0.824857	0.293999	0.413743	0.035972	0.341279	0.00963401
P47727	CBR1_RAT	Carbonyl reductase [NADPH] 1	1.95789e+07	1.62737e+07	1.65745e+07	1.37771e+07	1.63645e+07	1.88229e+07	1.35708e+07	1.40049e+07	1.58431e+07	1.73849e+07	7.21383e+06	1.30637e+07	1.29442e+07	1.42231e+07	1.06066e+07	1.01025e+07	1.09632e+07	9.94976e+06	1.11613e+07	1.15697e+07	8.86069e+06	0.823553	0.0371366	0.773294	0.0155721	0.636849	1.56708e-05
P29410	KAD2_RAT	Adenylate kinase 2, mitochondrial	9.72015e+06	8.00504e+06	8.43661e+06	9.19065e+06	8.0601e+06	9.09314e+06	8.25739e+06	7.95722e+06	7.34451e+06	5.72438e+06	7.71898e+06	7.73894e+06	6.10294e+06	6.85495e+06	4.4681e+06	6.389e+06	5.75988e+06	7.4671e+06	7.71231e+06	6.59661e+06	265335	0.813684	0.000999891	0.781894	0.078667	0.636214	0.00409209
Q6PEB9	CC127_RAT	Coiled-coil domain-containing protein 127	1.47857e+06	1.82681e+06	1.71229e+06	1.48707e+06	1.51218e+06	1.70202e+06	1.2287e+06	1.02432e+06	1.42082e+06	1.51201e+06	1.465e+06	1.03672e+06	1.3078e+06	1.04344e+06	1.2116e+06	1.39407e+06	990880	1.15356e+06	687638	996088	753497	0.80475	0.00908644	0.815805	0.044917	0.656519	0.000405225
Q5XI72	IF4H_RAT	Eukaryotic translation initiation factor 4H	220664	210546	956703	270710	1.60984e+06	117204	930928	115797	296156	10743	1.69767e+06	256966	574464	477465	77665.4	25577.5	116827	52548.4	70722.1	213957	96637.2	0.794438	0.340822	0.190692	0.0452901	0.151493	0.0152637
P17256	KIME_RAT	Mevalonate kinase	43432.2	48127.6	32360.7	43504.1	47444.5	133958	31580.4	27302.1	30875.1	30025.6	38634.4	58641.9	44982.4	67401	85612.9	43261.7	80571.4	78382.2	90289.6	120836	94759.4	0.783009	0.219148	1.99325	0.000845828	1.56073	0.0413136
P27682	7B2_RAT	Neuroendocrine protein 7B2	1.65275e+06	2.41774e+06	1.84515e+06	1.69576e+06	1.58064e+06	1.89776e+06	1.81355e+06	1.81928e+06	1.24047e+06	1.14368e+06	1.24166e+06	1.86905e+06	1.36162e+06	1.42195e+06	743065	1.06694e+06	1.04605e+06	650582	1.25155e+06	948128	964421	0.782564	0.010628	0.660619	0.00160631	0.516976	8.72563e-06
Q8CFG6	CA2D2_RAT	Voltage-dependent calcium channel subunit alpha-2/delta-2	69314.4	97206.5	87892.7	63145.9	82153.6	96402.1	102177	109884	85151.5	36604.7	44415.3	98939.7	33836.6	57323.7	54719.7	36041	40085	42122.6	85110.7	76706.7	45399.9	0.779143	0.0864752	0.815576	0.195933	0.635451	0.00263457
D3ZBE5	NEK7_RAT	Serine/threonine-protein kinase Nek7	78508	79711.1	90159.8	112540	100015	100236	73917.4	76725.8	62280	49803	91970.5	57322.5	75750.1	77901.7	90240.1	79384.8	59152.5	8162.39	50365.6	58495.9	24821	0.774308	0.0100742	0.753675	0.0901498	0.583577	0.00444802
P23562	B3AT_RAT	Band 3 anion transport protein	539506	693563	389003	456576	681907	412878	470406	656556	292613	335798	573808	248499	294908	415949	674471	1.02553e+06	416501	802167	512926	271761	739364	0.773396	0.0714416	1.57648	0.0309155	1.21924	0.153203
D3ZFB6	PRRT2_RAT	Proline-rich transmembrane protein 2	2.9994e+06	2.9542e+06	3.03866e+06	3.01627e+06	3.41436e+06	3.74829e+06	3.07186e+06	5.17414e+06	2.1745e+06	1.79024e+06	552780	992280	3.8765e+06	2.39108e+06	2.69065e+06	3.52784e+06	3.63164e+06	2.75106e+06	6.13206e+06	5.60899e+06	4.22398e+06	0.762104	0.123532	1.68517	0.0292663	1.28428	0.0535148
Q9EPB1	DPP2_RAT	Dipeptidyl peptidase 2	413371	175103	432615	528580	411888	361975	353193	326909	171617	333564	529455	163991	310776	201877	284244	155850	137773	301569	396447	247026	196389	0.761449	0.0877824	0.843542	0.228953	0.642314	0.0123922
P05982	NQO1_RAT	NAD	254231	107285	112413	92925.2	127695	227367	185303	180034	46431.5	166698	262696	46344.9	73630.1	54771	236788	235900	242455	132125	53458.2	213372	277850	0.750173	0.17272	1.67582	0.0456303	1.25716	0.154128
P35446	SPON1_RAT	Spondin-1	483789	773089	651668	519033	427785	497506	485222	472103	456620	486815	225916	448550	468148	308387	279731	349788	559692	346399	354210	318986	342170	0.746865	0.0188449	0.889915	0.197335	0.664647	0.00358694
P27867	DHSO_RAT	Sorbitol dehydrogenase	989227	923141	1.3027e+06	1.93768e+06	578726	1.39264e+06	1.25629e+06	646243	718632	956458	1.23034e+06	749771	567763	1.36767e+06	1.30307e+06	1.03659e+06	1.348e+06	2.62083e+06	1.0932e+06	861864	1.25097e+06	0.744222	0.0748692	1.52553	0.0418839	1.13533	0.281963
Q568Z1	F131B_RAT	Protein FAM131B	9411.63	3788.28	0	22576.7	38436.3	11248.2	51966.9	5266.01	2533.58	13670.2	31944.5	10823.4	37641.8	88.5646	1605.82	30672.7	60786.9	15771.9	118940	46499.5	27779.5	0.741974	0.294813	2.96226	0.0459322	2.19792	0.0872731
P14942	GSTA4_RAT	Glutathione S-transferase alpha-4	3.10557e+06	2.88081e+06	6.79247e+06	2.77189e+06	6.32202e+06	5.88517e+06	2.81849e+06	4.16347e+06	2.68719e+06	3.64472e+06	1.28438e+06	2.69456e+06	4.10499e+06	3.74462e+06	4.02407e+06	4.27538e+06	6.21096e+06	5.72049e+06	7.06175e+06	7.7451e+06	6.15098e+06	0.730103	0.0842481	1.84505	0.000648255	1.34707	0.0536359
O55164	MPDZ_RAT	Multiple PDZ domain protein	77713.1	71776.5	71786.8	76951.3	65992.3	76348.1	68858.8	43397.4	30326	44732.7	73928	55512.4	72507.6	39098.8	55017	38034.8	50508.3	30241.5	58293.7	57278.7	37834.7	0.705701	0.00329551	0.91017	0.277671	0.642307	4.86786e-05
Q8K3V3	AGRG1_RAT	Adhesion G-protein coupled receptor G1	95353.7	231070	173323	128882	119374	136000	165660	47141.7	54655.7	57642.4	126874	139862	118608	193665	169116	211076	167745	221255	118164	151151	160971	0.703511	0.0604561	1.62432	0.00994941	1.14273	0.169248
Q9JKA9	HCN2_RAT	Potassium/sodium hyperpolarization-activated cyclic nucleotide-gated channel 2	58891.4	45713.9	43426.2	14911.1	27717.9	52999.5	48588.9	54914.4	5554.44	31490.4	19988.3	16246.7	10894.1	66176.6	55693.4	49048.3	63182.7	19855.9	131709	104083	76021.2	0.702363	0.12862	2.4339	0.0126246	1.70948	0.0368675
Q68FQ2	JAM3_RAT	Junctional adhesion molecule C	1.68444e+06	2.38292e+06	5.14699e+06	1.59726e+06	2.45398e+06	1.90936e+06	4.62661e+06	2.09518e+06	2.17628e+06	1.72069e+06	2.46301e+06	1.76308e+06	1.45193e+06	1.93444e+06	1.73243e+06	1.97417e+06	1.14232e+06	2.07743e+06	1.31353e+06	1.35196e+06	2.15996e+06	0.687048	0.0707478	0.863809	0.105149	0.593478	0.033202
P20760	IGG2A_RAT	Ig gamma-2A chain C region	2.39333e+07	4.98938e+07	4.4382e+07	5.18857e+07	38466478	4.25771e+07	3.85597e+07	3.76406e+07	2.52109e+07	2.01727e+07	3.65384e+07	2.58728e+07	2.47939e+07	2.60563e+07	7.38734e+07	6.91039e+07	4.7937e+07	3.40487e+07	3.2458e+07	2.96712e+07	4.07544e+07	0.677552	0.00441487	1.67025	0.011471	1.13168	0.24432
P18589	MX2_RAT	Interferon-induced GTP-binding protein Mx2	12203.9	3454.87	14294.6	200.35	6910.1	4703.57	6404.72	3156.3	1485.95	7931.4	2277.62	1038.24	6805.73	9732.52	19876.2	15249.7	6349.65	2116.77	8476.72	90436.9	43545.3	0.673165	0.170862	5.73741	0.0449701	3.86222	0.0629062
O88637	PCY2_RAT	Ethanolamine-phosphate cytidylyltransferase	733820	504186	549458	579563	1.35096e+06	560994	1.66722e+06	371777	267411	724040	769798	541695	1.04811e+06	272597	356747	436203	461840	413942	396728	483250	342387	0.67193	0.102221	0.723601	0.0925088	0.486209	0.0148442
O08776	NDUF3_RAT	NADH dehydrogenase [ubiquinone] 1 alpha subcomplex assembly factor 3	73930.4	119478	114696	54110.2	73821.9	118880	48720.8	51823.1	27474.4	52596.3	24670.3	87907.2	25613.5	133777	62538.4	43138.6	71615.4	35308.6	21367.7	39648.5	25848.6	0.669046	0.0817153	0.741506	0.195812	0.496102	0.00383676
Q9Z252	LIN7B_RAT	Protein lin-7 homolog B	1.26322e+07	7.52943e+06	1.16697e+07	1.9965e+07	8.08719e+06	1.11696e+07	1.23416e+07	1.20833e+07	3.69956e+06	1.10076e+07	8.43331e+06	5.36108e+06	1.02944e+07	4.57783e+06	8.60143e+06	7.93651e+06	1.11671e+07	3.58244e+06	1.59848e+07	1.05396e+07	5.61038e+06	0.664995	0.0347042	1.14363	0.288968	0.760506	0.106667
P10868	GAMT_RAT	Guanidinoacetate N-methyltransferase	55089.9	40658.1	79658	116512	57385.7	68440.4	46391.5	2265.12	11139.5	68680.6	53511.7	10074	112256	50315.4	77739.3	10461.7	146334	57197.9	86937.8	193868	76893.8	0.664121	0.117584	2.10689	0.0490387	1.39923	0.152385
P04639	APOA1_RAT	Apolipoprotein A-I	684189	575277	493666	968928	493620	673341	528356	404915	601571	413789	66691.6	507757	349059	565304	933367	831653	835248	802472	824249	96983.4	438463	0.658555	0.0193477	1.63709	0.0344151	1.07811	0.356139
P02091	HBB1_RAT	Hemoglobin subunit beta-1	1047738430	1390781314	8.88688e+08	1425111082	1464828345	1144633353	8.14086e+08	651179259	7.08083e+08	6.83926e+08	1036791741	7.52524e+08	6.50993e+08	869416396	1314912472	1406347536	8.8496e+08	1171817637	8.05942e+08	6.47037e+08	9.85281e+08	0.654721	0.00200811	1.34811	0.0216672	0.882634	0.181802
Q920G2	NHRF2_RAT	Na(+)/H(+) exchange regulatory cofactor NHE-RF2	83049.8	80315.9	82008.5	50218.4	114487	109568	61970.3	78668.8	2208.43	58461.3	73240.7	68945.9	49057.3	50029.8	44244.4	75061.1	54184.4	56223.5	51956.2	55717.2	49134	0.654402	0.0241393	1.01552	0.468204	0.664561	0.0062396
Q64611	CSAD_RAT	Cysteine sulfinic acid decarboxylase	49001.5	24081.3	28932.3	51843.5	76370.7	63062	38951.1	29510.8	20638.6	14272.1	17569.4	53683.4	47511.2	32994.4	68189.1	22923.8	24859.3	50766.8	36852.6	2670.96	29901.5	0.650669	0.0455941	1.09244	0.387749	0.710818	0.110006
Q9EPI6	NSMF_RAT	NMDA receptor synaptonuclear signaling and neuronal migration factor	166959	209367	205352	151834	197475	289128	186984	116849	124219	130365	118441	157608	173124	157230	252832	264470	253556	236128	241780	169766	147442	0.694931	0.00329387	1.60147	0.000470702	1.11291	0.181749
Q66HR2	MARE1_RAT	Microtubule-associated protein RP/EB family member 1	5.43159e+06	4.63395e+06	5.31355e+06	3.18449e+06	3.43328e+06	5.04628e+06	2.87694e+06	2.44164e+06	3.1022e+06	3.00305e+06	2.48943e+06	3.25192e+06	2.10438e+06	2.94572e+06	4.19127e+06	3.90418e+06	5.74617e+06	2.55499e+06	6.08307e+06	2.48953e+06	5.58361e+06	0.646333	0.00238893	1.57991	0.00909104	1.02115	0.449444
Q9R064	GORS2_RAT	Golgi reassembly-stacking protein 2	1.17136e+06	1.00928e+06	952594	695645	603424	1.06152e+06	557297	568702	496236	514330	707578	459160	829963	305027	1.13106e+06	322293	1.2739e+06	460011	1.4339e+06	1.42473e+06	573083	0.641368	0.00858478	1.70549	0.0321847	1.09384	0.34803
O35431	APBA2_RAT	Amyloid-beta A4 precursor protein-binding family A member 2	118320	173737	203485	95534.5	123028	91434.3	130888	105699	80154.6	9302.03	170067	60427.8	115691	56712.9	125152	58482.4	179654	35299.6	99760.2	107210	16286.5	0.638655	0.0375328	1.03978	0.454005	0.664062	0.0568771
P01946	HBA_RAT	Hemoglobin subunit alpha-1/2	1065987015	1335480192	1174371419	1757006244	1441574130	1153831119	9.67426e+08	7.11009e+08	7.42084e+08	693265318	1156455012	7.54258e+08	6.74811e+08	9.22232e+08	1384422272	1464432696	9.24356e+08	1243543808	8.51455e+08	8.03676e+08	1043612108	0.635603	0.00116233	1.36458	0.014909	0.867331	0.128735
P10354	CMGA_RAT	Chromogranin-A	150637	238824	247069	120315	137683	192751	205278	184140	21162.4	139289	84353.8	240351	96058.4	54263.2	158732	46621	145226	13592.6	156371	69552.7	98802.3	0.634106	0.0365174	0.840511	0.307191	0.532973	0.00554119
O35274	NEB2_RAT	Neurabin-2	1.22189e+07	1.12733e+07	2.79079e+07	7.83114e+06	1.05586e+07	1.20964e+07	2.64206e+07	1.12934e+07	8.89845e+06	9.65039e+06	9.24624e+06	1.01768e+07	1.03678e+07	8.67375e+06	8.52763e+06	9.86663e+06	1.16325e+07	9.855e+06	8.64247e+06	1.20933e+07	7.13453e+06	0.630678	0.0447226	0.991878	0.458841	0.625556	0.0451127
P25304	AGRIN_RAT	Agrin [Cleaved into: Agrin N-terminal 110 kDa subunit; Agrin C-terminal 110 kDa subunit; Agrin C-terminal 90 kDa fragment	647012	568370	427494	195991	259297	461920	598699	158910	243098	307777	277989	407854	337640	249363	699975	268981	432160	274323	521069	203358	345441	0.627656	0.0181906	1.38468	0.0778152	0.869102	0.266694
Q32PX2	AIMP2_RAT	Aminoacyl tRNA synthase complex-interacting multifunctional protein 2	94419.1	10164	64714.7	97164.2	92576.3	24493.7	127985	20249	36871.7	65371.1	32615.3	27970.8	55276.5	76249.3	322835	58781.9	254612	9569.16	160325	107434	5925.05	0.61504	0.0708914	2.92267	0.0446073	1.79756	0.127607
P86182	CCD22_RAT	Coiled-coil domain-containing protein 22	110028	267121	280178	142027	230058	147277	113617	63704.4	124286	80140.9	123164	108163	59741.4	230725	166434	83538.8	162493	90718.2	174784	50119.3	111771	0.612199	0.0327832	1.06321	0.403911	0.650897	0.0377126
O35820	DNPH1_RAT	2'-deoxynucleoside 5'-phosphate N-hydrolase 1	108866	56918.8	91430.6	186486	19363.1	111430	107984	25181.2	73793.3	52312.7	87420.7	54387.9	40792.8	74131.5	145250	114638	52276.2	1223.72	177933	11880	109842	0.59785	0.0447973	1.50248	0.147104	0.898257	0.381322
Q8VHK0	ACOT8_RAT	Acyl-coenzyme A thioesterase 8	9516.65	10959.9	51612	17232.9	20893.8	39411.2	3236.41	9196.98	13043.5	9879.28	7764.78	17958.5	24626.8	7991.91	10372	26407.2	16178.4	8410.33	24606.4	37192.3	23569.2	0.591783	0.114114	1.62208	0.0489046	0.959918	0.45523
O88831	KKCC2_RAT	Calcium/calmodulin-dependent protein kinase kinase 2	2.62943e+06	2.89504e+06	5.72532e+06	1.91746e+06	1.80269e+06	1.84348e+06	1.26225e+06	1.0169e+06	1.68924e+06	1.57258e+06	1.3171e+06	2.02659e+06	2.01058e+06	1.01526e+06	3.91887e+06	2.1095e+06	3.92674e+06	3.56409e+06	1.64952e+06	7.28881e+06	2.82677e+06	0.589093	0.0474974	2.3745	0.0064065	1.3988	0.136534
Q9Z311	MECR_RAT	Enoyl-[acyl-carrier-protein] reductase, mitochondrial	71520.8	137773	93999.8	8495.65	21263.6	102023	773.028	2233.9	91659	58788.4	63.8747	85063.6	4409.18	14187.5	86177.7	128149	111214	141323	154157	5464.44	145396	0.58829	0.164482	3.01039	0.00592361	1.77098	0.0556003
Q5HZA4	LYSM1_RAT	LysM and putative peptidoglycan-binding domain-containing protein 1	116083	70544.5	43128.4	0	32616.4	76170.5	28006.9	0	52541	74271.2	26690.8	10981.3	20548.9	30499.3	19026.3	1358.9	49120.3	21986.1	799.905	20383	0	0.588004	0.118293	0.522773	0.115357	0.307393	0.0208515
Q9WTY2	REM2_RAT	GTP-binding protein REM 2	2.13194e+06	1.0708e+06	1.07286e+06	403837	711206	1.58263e+06	967413	488055	1.10443e+06	676574	176631	884400	1.10438e+06	126833	1.40598e+06	283367	1.13494e+06	783537	1.33609e+06	1.20695e+06	1.09368e+06	0.574422	0.0464437	1.58826	0.0480233	0.912332	0.354508
Q62902	LMAN1_RAT	Protein ERGIC-53	427899	402006	293932	330358	299988	302769	320289	216746	181454	154922	288451	258409	69939.8	173754	280766	287385	204203	155831	16911	295496	207393	0.565225	0.000465504	1.07763	0.376225	0.609103	0.00436348
Q9WVR7	PPM1F_RAT	Protein phosphatase 1F	342715	266395	405077	481793	357699	189742	282894	193437	79972	248373	333785	150204	123531	184606	392818	220793	161261	363417	116151	225352	328426	0.564802	0.0055464	1.37621	0.0948614	0.777288	0.0971204
Q6AYC4	CAPG_RAT	Macrophage-capping protein	3.53636e+06	4.32243e+06	3.92793e+06	5.9324e+06	3.99514e+06	4.57595e+06	2.79534e+06	2.51976e+06	1.07608e+06	2.43664e+06	2.27603e+06	3.23498e+06	907309	3.81814e+06	4.46559e+06	6.24632e+06	2.07159e+06	3.64531e+06	1.0406e+06	2.85829e+06	2.32163e+06	0.559348	0.00275384	1.39218	0.128231	0.778714	0.121602
Q925G1	HDGR2_RAT	Hepatoma-derived growth factor-related protein 2	1.40426e+06	132570	1.46844e+06	1.07972e+06	1.42797e+06	1.25329e+06	1.09463e+06	923435	293797	1.25477e+06	81534.9	254372	555078	1.01719e+06	1.10318e+06	1.51597e+06	1.04006e+06	1.43088e+06	167229	1.17321e+06	2.07465e+06	0.55721	0.0316147	1.94175	0.0271314	1.08196	0.37435
P18886	CPT2_RAT	Carnitine O-palmitoyltransferase 2, mitochondrial	240851	210685	224613	191941	218405	167108	179756	131675	231962	121198	117733	38755.9	75734.4	61789.9	293209	134184	106739	183157	150235	188676	361247	0.543373	0.00179871	1.81993	0.0256787	0.9889	0.475406
P01836	KACA_RAT	Ig kappa chain C region, A allele	8.54287e+06	1.96992e+07	2.00245e+07	8.37482e+06	3.72079e+06	4.99632e+06	5.50719e+06	1.10394e+07	4.20072e+06	2.77486e+06	6.18655e+06	2.68278e+06	5.9401e+06	3.41715e+06	1.32158e+07	9.65423e+06	1.35767e+07	1.44517e+07	5.28466e+06	6.25625e+06	1.04109e+07	0.511412	0.0528911	2.01013	0.0058643	1.028	0.462342
P57113	MAAI_RAT	Maleylacetoacetate isomerase	546786	940475	1.38676e+06	528677	773583	1.42618e+06	1.54294e+06	944396	318270	586781	824707	467819	136489	289979	660579	356731	764439	200387	422791	577691	255719	0.499404	0.0116664	0.907494	0.368296	0.453206	0.0047093
P15651	ACADS_RAT	Short-chain specific acyl-CoA dehydrogenase, mitochondrial	42611.9	25063.5	19689.9	11280.9	36723.3	56549.3	20718.6	13959.9	34459.1	9587.52	8495.33	4925.47	13721.2	16968.8	18637.4	4575.95	1578.59	7688.75	25124.8	10627.7	7761.24	0.480242	0.021234	0.744187	0.225833	0.35739	0.00649153
Q9WU61	CLCC1_RAT	Chloride channel CLIC-like protein 1	188744	164209	15928.2	30353.9	8930.07	17863.6	30012.4	26668.4	9360.39	86261	2816.04	11037	42461.3	34118.2	185853	27869.3	34032.1	90094	21910.7	108197	120420	0.466454	0.141663	2.76593	0.0273495	1.29018	0.308845
Q498E0	TXD12_RAT	Thioredoxin domain-containing protein 12	77427.7	138963	255647	369153	388233	20193.5	338481	88281.4	90836.7	76207.2	64367.7	31058.9	306669	76826.4	98380.3	423477	62341.7	95855.8	137944	75400.4	49779.9	0.462344	0.044403	1.28455	0.314425	0.593905	0.120611
P84039	ENPP5_RAT	Ectonucleotide pyrophosphatase/phosphodiesterase family member 5	8214.79	95607.3	9015.9	680.722	4415.97	1934.15	8484.62	40957.5	413.535	4775.42	0	3102.81	2566.82	7031.16	55481.5	10570.3	33993.7	7921.57	14051.3	43522.6	22492	0.458478	0.246773	3.19527	0.0284848	1.46496	0.285393
P62718	RL18A_RAT	60S ribosomal protein L18a	469163	528899	753692	546826	581206	1.37707e+06	749092	12769.7	393563	815001	13398.6	52376.3	836889	101862	895414	990038	788569	564309	162916	742298	267097	0.444643	0.0254175	1.98155	0.0575259	0.881079	0.310122
D4A1R8	CPNE1_RAT	Copine-1	26878.8	74366.2	132715	160609	137290	104164	224676	113585	28461.5	6814.81	102413	24138.3	39099.9	44392.4	164797	136810	25149.5	85262.7	35356.6	143372	118495	0.416991	0.0134094	1.97614	0.0375166	0.824032	0.252857
A6ZIQ8	TM38A_RAT	Trimeric intracellular cation channel type A	4811.76	1823.89	14956.6	715.474	5002.48	6586.51	5208.26	1589.31	446.131	1530.96	10570.5	326.186	285.007	281.599	34532.2	457.505	445.495	1440.22	32737.7	9448.77	44940.7	0.384342	0.0761184	8.25052	0.0277456	3.17102	0.0638349
Q9QX79	FETUB_RAT	Fetuin-B	177594	292253	267033	88992.6	2171.44	10281.8	106.601	935.506	3238.94	10070.2	220201	27215.1	57047.7	0	544892	11830.3	242818	295105	162113	6299.37	103134	0.380125	0.106591	4.28665	0.0385367	1.62946	0.198435
Q4V888	PP4P2_RAT	Type 2 phosphatidylinositol 4,5-bisphosphate 4-phosphatase	120637	51691.1	10705.8	74712.5	17318.7	148430	43601.4	67605.1	5502.06	13063	47931.7	13457.9	19357.8	10241.4	30302.9	43679.9	35499.6	34917	28156.9	83380.6	32734.3	0.379277	0.0384133	1.62945	0.0938996	0.618012	0.122158
P62634	CNBP_RAT	Cellular nucleic acid-binding protein	225973	77114.9	105559	7880.6	130125	51575.3	14625.4	6222.09	49885.3	49432.1	29938.3	34561.3	37246.2	4718.74	241356	29042	101530	73192.1	183150	44716.7	112789	0.34593	0.0378096	3.70642	0.00853659	1.28216	0.277049
P19103	PPR1A_RAT	Protein phosphatase 1 regulatory subunit 1A	66351.1	8137.7	227626	461547	50540.9	55714.4	249702	22733.9	81958.2	56684.8	8203.63	67960.3	60066	32552.9	56504.9	14833.9	37670.9	24695.7	20984.8	57268.1	24938.9	0.294886	0.0474275	0.717523	0.143308	0.211587	0.0318228
Q99PS8	HRG_RAT	Histidine-rich glycoprotein	165506	256691	234938	156038	74310.8	231039	67182.6	49015.7	63237.3	11531.6	7248.45	83665.4	23532.9	58330.4	241111	382258	15240.5	12299.2	221703	3068.86	117073	0.250114	0.000740602	3.34754	0.0505246	0.837268	0.332584
Q4KSH7	MP2K7_RAT	Dual specificity mitogen-activated protein kinase kinase 7	373454	238227	272577	5931.67	29764.5	259094	72881.7	55923.1	5520.32	21860.2	14720.4	1899.91	142910	5620.31	249242	9364.33	85808.6	1979.66	271374	149806	424630	0.198457	0.0133527	4.79849	0.0242739	0.952294	0.457952
Q9QWJ9	NRP1_RAT	Neuropilin-1	2591.46	0	4826.03	2646.68	27504.1	1631.62	0	0	0	0	2765.15	0	13.3376	0	1737.89	0	5131.86	7747.39	6757.87	0	5396.49	0.0708799	0.0939559	9.63529	0.00988352	0.682948	0.328476
